# Supplementary material for: Small RNA pyrosequencing in the protozoan parasite Entamoeba histolytica reveals strain-specific small RNAs that target virulence genes
Source: BMC Genomics. 2013 Jan 25;14:53. doi: 10.1186/1471-2164-14-53 (PMC3610107; doi:10.1186/1471-2164-14-53)
Supplement: Additional file 2: Table S1 — List of top 19 supercontigs that are highly enriched for small RNAs. The genome mapping file for the E. histolytica HM-1:IMSS small RNA dataset was used to generate the mapping counts for each supercontig in R using base functions. The supercontig number, size and number of mapped small RNAs are listed. Table S2. Analysis of paired or clustered protein coding genes that have small RNAs mapping to them. Listed features include gene name, sRNA orientation, contig number, whether genes are paired or clustered, genomic duplication segments, proximity to repeat regions, orientation (divergent/convergent/tandem), gene length, intergenic distance between paired/clustered genes, number of sRNAs mapped to each gene, small RNA density on the gene, number of sRNAs mapped to the intergenic region, and the sRNA density on the intergenic region. Table S3. Small RNA reads map to exon-exon junction and intron from HM-1:IMSS EhAGO2-2 IP small RNA library. Listed are numbers of unique small RNA reads in each category. Table S4. Small RNA density on EHI_135940 and EHI_197360. Listed are the number of small RNA mapped to exons and introns and the calculated small RNA density on these regions for each gene. Table S5. A global assessment of small RNA regulated genes in E. histolytica. Genes to which small RNAs mapped in either the antisense or sense and antisense orientation were analyzed for their expression data using previously published microarray data. The number of genes on the Affymetrix microarray and those with normalized array data <0.2 (not expressed) under wild type conditions for E. histolytica HM-1:IMSS are listed. The number of genes not expressed under all conditions tested, those expressed in other E. histolytica strains (200:NIH and Rahman), those expressed under specific culture conditions (under different drug treatment and serum starvation) and those expressed in developmental stages are listed. Microarray data are adapted from [41-45]. Table S6. Oligonucleotide prob [file 1471-2164-14-53-S2.xlsx]

## Sheet: Sheet1
Additional file 2: Table S1. List of top 19 supercontigs that are highly enriched for small RNAs
Supercontig number	Supercontig size	Number of unique small RNAs that map to supercontig
DS571415	20664	15872
DS571348	30808	13711
DS571502	14282	12211
DS571476	15574	10843
DS571214	65518	10740
DS571298	38921	9486
DS571391	23360	9485
DS571420	20101	9375
DS571461	16662	8348
DS571363	27297	8244
DS571395	22866	8056
DS571457	16732	7264
DS571501	14352	7189
DS571590	9481	7060
DS571553	11114	6646
DS571572	10045	6638
DS571491	14794	5988
DS571472	16131	5300
DS571455	16784	5219
Additional file 2: Table S2. Analysis of paired or clustered protein coding genes that have small RNAs mapping to them
Gene name	sRNA orientation	Contig	Paired (P) or Clustered (C)	Genome duplication (D1,D2,D4)	Close to TEs/EREs/Tandem Repeats/Inverted Repreat	Divergent	Convergent	Tandem	Gene length (bp)	Intergenic distance (bp)	Number of sRNAs mapped to gene	sRNA density on gene (sRNA/bp)	Number of sRNAs mapped to intergenic region	sRNA density on intergenic region (sRNA/bp)
EHI_002240	AS	DS571345	P		N	N	N	N	464		105	0.2
EHI_002250	AS	DS571345	P		EhERE2/TRs	Y	N	N	1187	43	852	0.7	5	0.1
EHI_007510	S	DS571178	P		EhERE1/EhSINE1	N	N	N	1424		92	0.1
EHI_007620	S	DS571178	P		TRs	N	N	Y	893	528	67	0.1	0	0.0
EHI_009020	AS+S	DS572029	P		N	N	N	N	1313		589	0.4
EHI_009030	S	DS572029	P		N	N	N	Y	401	199	111	0.3	7	0.0
EHI_018000	AS	DS571572	C	D4	EhERE2/SINE1	N	N	N	1103		2765	2.5
EHI_018010	AS	DS571572	C	D4		N	N	Y	2441	129	770	0.3
EHI_018030	AS	DS571572	C	D4		N	Y	N	458	428	110	0.2
EHI_018140	AS	DS571572	C	D4		N	N	Y	592	532	82	0.1
EHI_018150	AS	DS571572	C	D4		N	N	Y	702	144	59	0.1
EHI_018260	AS	DS571572	C	D4		N	N	Y	395	1	124	0.3
EHI_018270	AS	DS571572	C	D4		Y	N	N	1103	21	270	0.2
EHI_020710	AS	DS571348	C	D2	IR, EhERE2/EhLINE2	N	N	N	875		136	0.2
EHI_020720	AS	DS571348	C	D2		N	N	Y	386	1	64	0.2	0	0
EHI_020830	AS	DS571348	C	D2		Y	N	N	977	220	231	0.2	7	0.0
EHI_020840	AS	DS571348	C	D2		N	Y	N	1106	9	413	0.4	0	0.0
EHI_020850	AS	DS571348	C	D2		N	N	Y	611	490	212	0.3	274	0.6
EHI_020900	AS	DS571348	C	D2		Y	N	N	467	10535	113	0.2	1978	0.2
EHI_020920	AS+S	DS571348	C	D2		N	N	Y	1523	2461	1400	0.9	632	0.3
EHI_020930	AS	DS571348	C	D2		N	Y	N	773	11	276	0.4	0	0
EHI_020940	AS	DS571348	C	D2		N	N	Y	710	141	295	0.4	0	0
EHI_020950	AS	DS571348	C	D2		Y	N	N	743	271	467	0.6	77	0.3
EHI_020960	AS	DS571348	C	D2		N	Y	N	1514	391	271	0.2	158	0.4
EHI_020970	AS	DS571348	C	D2		N	N	Y	1028	37	270	0.3	0	0.0
EHI_020980	AS	DS571348	C	D2		N	N	Y	347	994	507	1.5	729	0.7
EHI_020990	AS	DS571348	C	D2		N	N	Y	389	658	890	2.3	512	0.8
EHI_022490	AS	DS571721	P		N	N	N	N	1211		53	0.0
EHI_022500	AS	DS571721	P		EhERE1	N	N	Y	920	544	132	0.1	14	0.0
EHI_026890	AS	DS571667	P		EhERE1	N	N	N	506		61	0.1
EHI_027000	AS	DS571667	P		N	Y	N	N	1102	575	245	0.2	5	0.0
EHI_028770	AS	DS572188	P		N	N	N	N	699		189	0.3
EHI_028780	AS	DS572188	P		N	Y	N	N	395	21	121	0.3	0	0.0
EHI_034530	AS	DS571391	C	D4	EhERE2/SINE1	N	N	N	1079		301	0.3
EHI_034540	AS	DS571391	C	D4		Y	N	N	395	42	121	0.3	5	0.1
EHI_034550	AS	DS571391	C	D4		N	N	Y	875	1	117	0.1	0	0.0
EHI_034560	AS	DS571391	C	D4		N	N	Y	1079	126	127	0.1	1	0.0
EHI_034580	AS	DS571391	C	D4		N	Y	N	1760	714	1010	0.6	0	0.0
EHI_034590	AS	DS571391	C	D4		Y	N	N	852	43	100	0.1	7	0.2
EHI_034600	AS	DS571391	C	D4		N	Y	N	2876	386	2123	0.7	57	0.1
EHI_034810	AS	DS571671	C	D1	IR	N	N	N	743		868	1.2
EHI_034820	AS	DS571671	C	D1		N	Y	N	485	221	644	1.3
EHI_034830	AS	DS571671	C	D1		Y	N	N	1667	194	960	0.6
EHI_034840	AS	DS571671	C	D1		N	Y	N	881	17	215	0.2
EHI_035690	S	DS571174	P		EhLINE1	N	N	N	933		717	0.8
EHI_035700	AS+S	DS571174	P		N	Y	N	N	1313	688	589	0.4	71	0.1
EHI_037670	AS	DS571590	C	D4	EhERE2/SINE1	N	N	N	1265		3395	2.7
EHI_037680	AS	DS571590	C	D4		N	N	Y	2096	130	799	0.4
EHI_037700	AS	DS571590	C	D4		N	Y	N	467	771	102	0.2
EHI_037710	AS	DS571590	C	D4		Y	N	N	1760	43	1054	0.6
EHI_056800	AS	DS571955	C		N	N	N	N	740		50	0.1
EHI_056810	AS	DS571955	C		N	N	N	Y	341	45	61	0.2	0	0.0
EHI_056820	AS+S	DS571955	C		TRs	N	N	Y	398	636	630	1.6	61	0.1
EHI_059280	AS	DS571420	C	D4	EhERE2/SINE1	N	Y	N	1079	1810	292	0.3
EHI_059290	AS	DS571420	C	D4		Y	N	N	395	42	123	0.3
EHI_059300	AS	DS571420	C	D4		N	N	Y	887	1	155	0.2
EHI_059310	AS	DS571420	C	D4		N	N	Y	1079	144	176	0.2
EHI_059330	AS	DS571420	C	D4		N	Y	N	1598	717	182	0.1
EHI_059340	AS	DS571420	C	D4		N	N	Y	530	138	447	0.8
EHI_062300	AS	DS571363	C	D2	IR, EhERE2/EhLINE2	N	N	N	326		143	0.4
EHI_062310	AS	DS571363	C	D2		N	N	Y	344	1623	123	0.4
EHI_062320	AS	DS571363	C	D2		N	N	Y	1484	87	278	0.2
EHI_062330	AS+S	DS571363	C	D2		N	Y	N	1490	391	631	0.4
EHI_062340	AS	DS571363	C	D2		Y	N	N	830	271	331	0.4
EHI_062350	AS	DS571363	C	D2		N	N	Y	782	21	268	0.3
EHI_062360	AS+S	DS571363	C	D2		N	Y	N	1523	11	1390	0.9
EHI_064490	S	DS571196	P		N	N	N	N	6017		104	0.0
EHI_064500	S	DS571196	P		N	N	N	Y	3627	626	761	0.2	0	0.0
EHI_072460	AS+S	DS571457	C	D1	IR	N	N	N	1064		399	0.4
EHI_072470	AS	DS571457	C	D1		N	N	Y	572	50	237	0.4
EHI_072480	AS+S	DS571457	C	D1		Y	N	N	1733	95	726	0.4
EHI_072490	AS+S	DS571457	C	D1		N	N	Y	3457	34	1472	0.4
EHI_072500	AS	DS571457	C	D1		N	Y	N	1679	18	963	0.6
EHI_072510	AS	DS571457	C	D1		Y	N	N	524	134	1113	2.1
EHI_072520	AS	DS571457	C	D1		N	N	Y	326	698	128	0.4
EHI_072530	AS	DS571457	C	D1		N	Y	N	734	204	456	0.6
EHI_072950	AS	DS572135	P		N	N	N	N	875		167	0.2
EHI_072960	AS	DS572135	P		TRs	N	N	Y	587	149	72	0.1	1	0.0
EHI_074510	AS	DS571395	C	D2	IR, EhERE2/EhLINE2	N	N	N	875		172	0.2
EHI_074520	AS	DS571395	C	D2		Y	N	N	1100	248	289	0.3
EHI_074530	AS	DS571395	C	D2		N	Y	N	740	13	71	0.1
EHI_074540	S	DS571395	C	D2		N	N	Y	341	43	52	0.2
EHI_074550	AS	DS571395	C	D2		Y	N	N	209	270	238	1.1
EHI_074560	AS	DS571395	C	D2		N	N	Y	926	4634	471	0.5
EHI_074570	AS	DS571395	C	D2		N	N	Y	1466	82	219	0.1
EHI_074580	AS	DS571395	C	D2		N	N	Y	320	70	631	2.0
EHI_074590	AS+S	DS571395	C	D2		N	Y	N	875		529	0.6
EHI_074600	AS	DS571395	C	D2		Y	N	N	725	271	300	0.4
EHI_083380	S	DS571318	P		N	N	N	N	1364		859	0.6
EHI_083390	AS	DS571318	P		TRs	N	Y	N	842	66	563	0.7	0	0
EHI_085680	S	DS571522	P		N	N	N	N	1370		864	0.6
EHI_085690	AS	DS571522	P		N	N	Y	N	813	66	581	0.7	0	0
EHI_089420	AS+S	DS571553	C	D2	IR, EhERE2/EhLINE2	N	N	N	1492		613	0.4
EHI_089430	AS	DS571553	C	D2		N	Y	N	1496	391	280	0.2
EHI_089440	AS	DS571553	C	D2		N	N	Y	1262	38	623	0.5
EHI_089450	AS	DS571553	C	D2		N	N	Y	347	749	353	1.0
EHI_089460	AS	DS571553	C	D2		N	N	Y	398	638	1485	3.7
EHI_091670	AS	DS571461	C	D1	IR	N	N	N	770		789	1.0
EHI_091680	AS	DS571461	C	D1		N	Y	N	317	203	189	0.6
EHI_091690	AS	DS571461	C	D1		N	N	Y	494	692	1205	2.4
EHI_091700	AS	DS571461	C	D1		Y	N	N	1508	314	853	0.6
EHI_091710	AS+S	DS571461	C	D1		N	Y	N	3457	21	1494	0.4
EHI_091720	AS+S	DS571461	C	D1		N	N	Y	1733	34	428	0.2
EHI_091730	AS	DS571461	C	D1		Y	N	N	572	95	220	0.4
EHI_091740	AS+S	DS571461	C	D1		N	N	Y	1064	50	334	0.3
EHI_095300	AS	DS571415	C	D2	IR, EhERE2/EhLINE2	N	N	N	395		906	2.3
EHI_095310	AS	DS571415	C	D2		N	N	Y	347	636	269	0.8
EHI_095320	AS	DS571415	C	D2		N	N	Y	1394	639	740	0.5
EHI_095440	AS	DS571415	C	D2		N	N	Y	401	5712	992	2.5
EHI_095450	AS	DS571415	C	D2		N	N	Y	347	636	371	1.1
EHI_095460	AS	DS571415	C	D2		N	N	Y	1433	588	787	0.5
EHI_095470	AS	DS571415	C	D2		N	N	Y	1499	38	258	0.2
EHI_095480	AS+S	DS571415	C	D2		N	Y	N	1310	60	738	0.6
EHI_095490	AS	DS571415	C	D2		Y	N	N	830	34	346	0.4
EHI_095500	AS	DS571415	C	D2		N	N	Y	779	21	428	0.5
EHI_095510	AS+S	DS571415	C	D2		N	Y	N	1523	11	1382	0.9
EHI_115150	AS	DS571775	P		TRs	N	N	N	1168		64	0.1
EHI_115160	AS	DS571775	P		EhERE1	N	N	Y	929	483	125	0.1	13	0.0
EHI_119720	AS+S	DS571472	C	D1	IR	N	N	N	1064		364	0.3
EHI_119730	AS	DS571472	C	D1		N	N	Y	626	50	265	0.4	5	0.1
EHI_119740	AS+S	DS571472	C	D1		Y	N	N	1732	41	685	0.4	14	0.3
EHI_119750	AS+S	DS571472	C	D1		N	N	Y	3457	34	1425	0.4	23	0.7
EHI_119760	AS	DS571472	C	D1		N	Y	N	1589	53	386	0.2	1	0.0
EHI_119770	AS	DS571472	C	D1		Y	N	N	518	193	429	0.8	25	0.1
EHI_126550	AS	DS571511	P		EhERE1	N	N	N	569		134	0.2
EHI_126560	AS	DS571511	P		EhERE1	N	N	Y	350	41	94	0.3	28	0.7
EHI_130480	AS+S	DS571502	C	D2	IR, EhERE2/EhLINE2	N	N	N	308		810	2.6
EHI_130490	AS+S	DS571502	C	D2		Y	N	N	347	211	821	2.4
EHI_130500	AS	DS571502	C	D2		N	N	Y	395	1612	207	0.5
EHI_130510	AS	DS571502	C	D2		N	N	Y	1484	38	312	0.2
EHI_130520	AS+S	DS571502	C	D2		N	Y	N	743	391	575	0.8
EHI_130530	AS	DS571502	C	D2		Y	N	N	830	271	357	0.4
EHI_130540	AS	DS571502	C	D2		N	N	Y	776	21	423	0.5
EHI_130550	AS+S	DS571502	C	D2		N	Y	N	1523	12	1470	1.0
EHI_132860	AS+S	DS571519	P		EhERE2	N	N	N	3272		631	0.2
EHI_132870	AS	DS571519	P		EhLINE1	N	N	Y	560	624	541	1.0	23	0.0
EHI_135930	S	DS571618	P		N	N	N	N	1376		865	0.6
EHI_135940	AS	DS571618	P		N	N	Y	N	805	114	576	0.7	29	0.3
EHI_136940	AS	DS571287	P		N	N	N	N	872		54	0.1
EHI_136950	AS	DS571287	P		EhERE1/EhERE2	N	N	Y	926	837	126	0.1	0	0.0
EHI_144150	AS	DS571936	P		N	N	N	N	932		317	0.3
EHI_144170	AS	DS571936	P		N	N	Y	N	932	716	109	0.1	0	0.0
EHI_144270	AS	DS571575	C		EhERE1/EhSINE1	N	N	N	863		355	0.4
EHI_144280	AS	DS571575	C		EhERE1	N	N	Y	743	1079	104	0.1	0	0.0
EHI_144390	AS	DS571575	C		EhERE1	N	N	Y	947	1335	122	0.1	0	0.0
EHI_145260	AS	DS571298	C	D2	IR, EhERE2/EhLINE2	N	N	N	305		123	0.4
EHI_145270	AS	DS571298	C	D2		N	N	Y	1501	141	162	0.1
EHI_145280	AS	DS571298	C	D2		N	N	Y	602	83	115	0.2
EHI_145290	AS	DS571298	C	D2		N	N	Y	449	230	278	0.6
EHI_145300	AS	DS571298	C	D2		Y	N	N	1863	3005	246	0.1
EHI_145310	AS	DS571298	C	D2		N	N	Y	305	791	123	0.4
EHI_145320	AS	DS571298	C	D2		N	Y	N	595	1	161	0.3
EHI_145330	AS	DS571298	C	D2		Y	N	N	494	1448	148	0.3
EHI_145340	AS+S	DS571298	C	D2		N	Y	N	554	621	792	1.4
EHI_145460	AS	DS571298	C	D2		N	N	Y	509	1437	1017	2.0
EHI_145470	AS	DS571298	C	D2		N	N	Y	1283	465	107	0.1
EHI_145480	AS	DS571298	C	D2		N	N	Y	855	139	606	0.7
EHI_148790	S	DS571146	P		EhLINE2	N	N	N	844		796	0.9
EHI_148800	AS+S	DS571146	P		EhERE1	Y	N	N	1313	848	589	0.4	77	0.1
EHI_154690	AS+S	DS571476	C	D2	IR, EhERE2/EhLINE2	N	N	N	389		963	2.5
EHI_154700	AS	DS571476	C	D2		N	N	Y	347	644	658	1.9
EHI_154710	AS	DS571476	C	D2		N	N	Y	1394	635	748	0.5
EHI_154720	AS	DS571476	C	D2		N	N	Y	1517	37	304	0.2
EHI_154730	AS+S	DS571476	C	D2		N	Y	N	1490	391	594	0.4
EHI_154740	AS	DS571476	C	D2		Y	N	N	845	271	335	0.4
EHI_154750	AS	DS571476	C	D2		N	N	Y	773	21	253	0.3
EHI_154760	AS+S	DS571476	C	D2		N	Y	N	1523	11	1324	0.9
EHI_162770	AS	DS571630	P	D4	EhERE2/TRs	N	N	N	875		168	0.2
EHI_162780	AS	DS571630	P	D4		Y	N	N	1082	248	293	0.3
EHI_164170	AS	DS571214	C		N	N	N	N	330		303	0.9
EHI_164180	AS	DS571214	C		N	Y	N	N	789	43	98	0.1	7	0.2
EHI_164190	AS	DS571214	C		EhSINE1/REs	N	Y	N	3836	50	5589	1.5	0	0.0
EHI_165650	AS	DS571751	P		N	N	N	N	519		73	0.1
EHI_165660	AS	DS571751	P		N	N	Y	N	740	13	55	0.1	0	0.0
EHI_168450	AS	DS572134	P		N	N	N	N	806		573	0.7
EHI_168460	S	DS572134	P		N	N	Y	N	572	114	551	1.0	27	0.2
EHI_171980	AS+S	DS571501	C	D1	IR	N	N	N	1064		342	0.3
EHI_171990	AS+S	DS571501	C	D1		Y	N	N	1733	716	673	0.4
EHI_172000	AS+S	DS571501	C	D1		N	N	Y	3361	129	1264	0.4
EHI_172010	AS+S	DS571501	C	D1		N	Y	N	1652	18	921	0.6
EHI_172020	AS	DS571501	C	D1		Y	N	N	389	276	470	1.2
EHI_173600	AS+S	DS571455	C	D1	IR	N	N	N	2015		398	0.2
EHI_173610	AS	DS571455	C	D1		Y	N	N	617	108	99	0.2
EHI_173620	AS+S	DS571455	C	D1		N	Y	N	3361	18	1370	0.4
EHI_173630	AS+S	DS571455	C	D1		N	N	Y	1730	130	642	0.4
EHI_173640	AS	DS571455	C	D1		Y	N	N	626	41	275	0.4
EHI_173650	AS+S	DS571455	C	D1		N	N	Y	1064	50	387	0.4
EHI_174490	AS	DS571189	P		EhERE2/TRs	N	N	N	347		87	0.3
EHI_174520	AS	DS571189	P		N	N	N	Y	839	935	79	0.1	5	0.0
EHI_176580	AS	DS571581	C		EhLINE3	N	N	N	914		103	0.1
EHI_176590	AS	DS571581	C		EhERE1	N	N	Y	1076	577	73	0.1	0	0.0
EHI_176700	AS	DS571581	C		N	N	N	Y	896	836	103	0.1	0	0.0
EHI_190200	AS	DS571741	C		EhERE1/TRs	N	N	N	1019		1287	1.3
EHI_190310	AS	DS571741	C		N	N	Y	N	875	807	119	0.1	1	0.0
EHI_190320	AS	DS571741	C		N	N	N	Y	395	1	122	0.3	0	0.0
EHI_193630	AS	DS571538	C	D4	EhERE2/SINE1	N	N	N	893		900	1.0
EHI_193640	AS	DS571538	C	D4		N	N	Y	1598	138	195	0.1
EHI_193660	AS	DS571538	C	D4		N	Y	N	1079	708	148	0.1
EHI_193670	AS	DS571538	C	D4		N	N	Y	875	126	120	0.1
EHI_193680	AS	DS571538	C	D4		N	N	Y	395	1	121	0.3
EHI_193690	AS	DS571538	C	D4		Y	N	N	1103	21	282	0.3
EHI_195250	AS	DS571599	C		EhERE2/EhLINE2/TRs	N	N	N	1103		100	0.1
EHI_195260	AS	DS571599	C		EhERE1	N	N	Y	944	560	174	0.2	13	0.0
EHI_195270	AS	DS571599	C		TRs	N	N	Y	872	692	60	0.1	0	0.0
EHI_196700	AS	DS571491	C		TRs	N	N	N	3695		630	0.2
EHI_196720	AS	DS571491	C		N	N	Y	N	467	488	102	0.2	1	0.0
EHI_196730	AS	DS571491	C		N	Y	N	N	1760	43	1021	0.6	5	0.1
EHI_196740	AS	DS571491	C		N	N	Y	N	875	35	129	0.1	0	0.0
EHI_196750	AS	DS571491	C		N	N	N	Y	386	1	54	0.1	0	0.0
EHI_196760	AS	DS571491	C		N	Y	N	N	1148	66	391	0.3	7	0.1
EHI_196770	AS	DS571491	C		N	N	Y	N	749	9	158	0.2	0	0.0
EHI_196780	AS	DS571491	C		N	N	N	Y	329	28	249	0.8	2	0.1
EHI_196790	AS	DS571491	C		EhERE2/TRs	N	N	Y	1175	495	858	0.7	277	0.6
EHI_197350	S	DS571157	P		N	N	N	N	3167		321	0.1
EHI_197360	AS	DS571157	P		N	N	Y	N	912	91	293	0.3	2	0.0
Additional file 2: Table S3. Small RNA reads map to exon-exon junction and intron from HM-1:IMSS EhAGO2-2 IP small RNA library
	Total reads	Antisense reads	Sense reads
Exon-exon junction	52	51	1
Intron	1187	908	279
Additional file 2: Table S4. Listed are the number of small RNA mapped to exons and introns and the calculated small RNA density for each gene region
Gene name	AS sRNA map to gene	AS sRNA map to intron(s)	AS sRNA map to exon-exon junction(s)	Gene length (bp)	Intron length (bp)	sRNA density on gene (per sRNA/bp)	sRNA density on intronic region (per sRNA/bp)
EHI_135940	576	12	4	744	62	0.77	0.19
EHI_197360	293	15	21	759	154	0.39	0.10
Additional file 2: Table S5. A global assessment of small RNA regulated genes in E. histolytica
	# Genes	Represented in Affy microarray	Array value < 0.2 (under wild type conditions E. histolytica HM-1:IMSS)	Not expressed under all conditions tested	Expressed in other E. histolytica strains (200:NIH and Rahman)	Expressed under specific culture conditions	Expressed in developmental stages
Genes with antisense only small RNA (≥50 small RNAs)	226	116	90	15	25	26	44
Genes with both antisense and sense small RNA (≥50 small RNAs)	45	26	22	2	5	9	11
Additional file 2: Table S6. Oligonucleotide probes used for Northern blot analysis
Oligo name	Targeting gene/LINEs	Orientation/position	Sequence
Probe 1	EHI_020920	S	CATAATCAGGTTCAGTCATCCCATTC
Probe 2	EHI_020920	S	ATCATTATCCATCATATATTATGTATC
Probe 3	EHI_020920	S	TGTTCTTTTAGGAAATCAAACAGCTAC
Probe 4	EHI_020920	AS	TTCAGTGCTTTTAATCTCCTTACTAAC
Probe 5	EHI_020920	AS	ATTCCATGCTGCATATAAAGTAGATTC
Probe 6	EHI_130480	S	ACACGTCTTTCTGTACTACTCTCGGCC
Probe 7	EHI_130480	AS	ATCAATATCAGGAATATACCTGCCAGA
EhSTIRP1 Probe	EHI_025700	S	ACAACAAAAAGATGTTGTTGTAACTGT
EHS-D-A16-1	EHI_095440	S	GAGCAGCAAGCGTTGG
EhRLE5 Probe	EhRLE5	1255-1280	AGCTCTACGGAGTATGTTTGGTTGTGT
EhLINE1 Probe	EhLINE1 (DS571716:427-2922)	2881-2855	TATGGCTAGTGTGTAAAACCTTAGAGTC
Additional file 2: Table S7. Primers used for strand specific RTPCR analysis
Gene name	F/R	Sequence
EHI_020920	F	AGCCACGGCTACTAGACCAA
	R	ATGTCATTGCAGCTTGACCA
	Nested F	GGCAGGGAATTTAAAAGCTG
	Nested R	CAGCTGACACTGACACTCCA
EHI_130480	F	GGCTATTGCCAGGGAAGTAA
	R	GCAGGAATAAAAGAGGACCACA
	Nested F	CAACTCAGTCGAGCCAATGAT
	Nested R	CAGTGGAATAAATATCCACCATTA
EHI_130490	F	TGTTTAAAAGATATGTGCGACGA
	R	GGAGCTCTTGGCTTCTTGTTT
	Nested F	TTCAATGTTATAGAAAGGAGCAAGA
	Nested R	TTCTCTCGACATGGTTACTCTTC
